# Supplementary material for: Comparison of Hydroxyapatite/Poly(lactide-co-glycolide) and Hydroxyapatite/Polyethyleneimine Composite Scaffolds in Bone Regeneration of Swine Mandibular Critical Size Defects: In Vivo Study
Source: Molecules. 2022 Mar 4;27(5):1694. doi: 10.3390/molecules27051694 (PMC8911599; doi:10.3390/molecules27051694)
Supplement: Supplementary file 1 [file molecules-27-01694-s001.zip]

Archive with 1 entries (1 files):
- molecules-1602488-supplementary.pdf
